# Supplementary material for: Choroidal thickness measured using swept-source optical coherence tomography is reduced in patients with type 2 diabetes
Source: PLoS One. 2018 Feb 2;13(2):e0191977. doi: 10.1371/journal.pone.0191977 (PMC5796707; doi:10.1371/journal.pone.0191977)
Supplement: S1 Database — (XLSX) [file pone.0191977.s001.xlsx]

## Sheet: Hoja1
N	Age	Eye (right/left)	Visual acuity	Baseline IOP	Group (1= control; 2=DM without DR; 3=mild NPDR; 4=moderate NPDR; 5=severe NPDR; 6= PDR)	EMD (0=no; 1= sí)	Accurate automatic segmentation (0=no; 1=yes)	Quality	SF	N 500µm	N 1000µm	N 1500µm	N 2000µm	N 2500µm	T 500µm	T 1000µm	T 1500µm	T 2000µm	T 2500µm	HbA1c	Years DM
1	70	left	0.6	20	4	1	1	89	110	107	105	92	89	100	147	168	181	183	134	7.6	32
2	70	right	0.8	22	4	0	1	95	186	194	178	121	89	73	163	165	186	183	157	7.6	32
3	75	right	0.4	14	4	1	1	89	79	131	160	157	155	160	76	100	110	131	107	7.5	33
4	75	left	0.6	14	4	0	1	95	228	233	241	249	254	239	183	163	155	163	160	7.5	33
5	66	left	0.5	16	4	1	1	94	81	63	66	63	87	73	81	84	102	100	87	8	13.85
6	66	right	0.8	16	4	0	1	95	100	92	84	68	58	58	94	81	73	66	71	8	13.85
7	70	right	1	14	3	0	0	90	99	146	139	128	118	162	99	106	242	183	136	5.5	11
8	70	left	0.9	14	4	1	1	91	142	94	97	97	73	66	168	155	134	105	110	5.5	11
9	65	left	0.4	18	6	1	1	87	168	181	173	160	149	121	173	160	134	168	223	8.6	41
10	65	right	0.6	18	6	0	1	83	181	165	168	165	152	123	191	170	149	142	126	8.6	41
11	49	left	1	22	2	0	0	97	212	205	136	165	239	217	261	150	150	180	168	7.2	1.15
12	49	right	1	25	2	0	0	98	357	383	385	357	317	278	317	254	212	203	185	7.2	1.15
13	69	left	0.9	16	2	0	1	93	94	107	110	73	55	60	105	110	97	81	89	8.3	24
14	69	right	0.8	16	2	0	1	93	121	123	121	100	87	73	110	94	89	66	58	8.3	24
15	79	right	0.6	18	5	0	1	92	181	155	157	191	197	176	194	233	254	244	236	8.3	8.75
16	79	left	0.1	20	5	1	0	97	250	210	239	239	223	194	246	337	235	221	226	8.3	8.75
17	61	right	0.2	16	5	1	1	96	176	194	170	144	123	89	194	202	215	220	204	7.3	12
18	65	left	0.4	14	2	0	1	96	147	105	60	58	73	89	144	115	81	97	110	15	10
19	65	right	0.8	14	2	0	1	89	149	165	157	139	123	87	165	170	178	197	225	15	10
20	62	left	0.8	18	4	1	1	93	118	121	136	113	94	107	144	165	168	152	149	10	19
21	62	right	0.8	18	4	0	1	90	228	207	181	136	115	113	225	265	142	178	186	10	19
22	63	right	0.7	16	6	1	1	95	280	241	215	225	220	170	265	280	315	273	236	8.6	10
23	62	right	0.1	12	3	0	1	91	333	401	422	456	417	430	286	241	228	204	241	7.1	3.5
24	64	right	1	16	4	0	1	99	288	270	249	257	265	286	299	309	322	359	364	7	23.5
25	61	left	1	16	2	0	0	98	121	128	123	102	84	71	161	163	166	148	131	8	22
26	61	right	0.8	16	2	0	0	96	152	147	131	126	126	118	144	118	172	161	154	8	22
27	81	left	0.7	21	4	0	1	92	157	194	199	170	131	87	165	183	181	194	218	8.4	25
28	81	right	0.5	21	4	0	0	96	178	224	216	205	205	184	249	286	299	280	254	8.4	25
29	67	right	0.8	16	3	0	1	91	126	121	118	92	79	68	121	136	131	107	107	9.4	8
30	67	left	1	16	3	0	1	94	257	249	239	265	252	212	270	260	220	186	165	9.4	8
31	60	left	0.6	14	6	1	0	92	147	147	128	128	118	107	118	224	191	128	131	7.8	3.9
32	60	right	0.5	12	6	1	0	94	181	168	204	212	191	163	173	155	147	158	235	7.8	3.9
33	76	right	0.5	22	2	0	0	85	189	186	215	239	191	147	197	202	207	207	194	8	39
34	76	left	0.6	20	2	0	1	94	202	204	191	191	194	176	178	155	160	160	155	8	39
35	68	right	0.5	17	5	1	1	95	233	236	225	212	186	149	215	183	170	149	142	8.5	10.8
36	68	left	1	17	5	1	1	94	257	270	260	220	186	165	249	239	265	254	215	8.5	10.8
37	49	right	0.6	20	2	0	1	92	199	165	149	139	134	121	239	244	249	239	220	7.3	14
38	49	left	0.4	20	2	0	1	98	239	194	168	136	110	87	225	183	163	173	178	7.3	14
39	78	right	0.8	18	3	0	1	89	181	181	165	136	81	55	160	170	176	168	163	7.2	27.7
40	78	left	0.8	18	3	0	1	98	239	197	168	139	110	89	225	186	163	173	181	7.2	27.7
41	57	left	1	20	2	0	1	97	191	165	155	118	58	42	207	199	176	144	121	7.8	9.75
42	57	right	1	20	2	0	0	99	215	218	164	153	142	127	197	170	136	138	113	7.8	9.75
43	70	right	0.7	18	5	1	1	97	194	181	152	155	139	100	212	202	170	152	142	8.5	17.75
44	70	left	0.8	18	4	1	1	96	249	225	199	186	168	139	218	212	233	246	202	8.5	17.75
45	50	right	1	20	2	0	1	99	131	149	202	231	212	212	176	186	178	212	244	5.9	0.5
46	50	left	1	20	2	0	1	100	396	378	361	330	189	99	331	322	302	234	250	5.9	0.5
47	69	left	0.8	21	4	1	1	100	76	63	76	81	81	87	73	76	60	68	68	7.1	7.5
48	69	right	0.7	16	4	1	1	99	110	126	128	107	92	107	87	123	92	73	92	7.1	7.5
49	70	right	0.7	14	4	0	1	96	118	142	139	113	100	118	94	71	68	107	139	7.2	19.7
50	70	left	0.8	14	4	1	1	99	157	163	155	152	121	134	163	228	239	199	160	7.2	19.7
51	58	right	0.7	20	2	0	1	100	218	160	110	139	165	191	291	341	330	338	330	7.2	0.055
52	58	left	0.6	20	2	0	1	100	283	315	346	325	299	307	257	257	239	197	236	7.2	0.055
53	78	left	1	18	2	0	1	97	189	204	199	176	144	121	165	155	121	63	42	6.6	12
54	78	right	0.9	16	2	0	1	87	220	170	113	92	92	87	239	239	260	265	244	6.6	12
55	64	left	1	14	4	0	1	95	225	223	223	183	165	160	241	275	257	233	254	6.4	12.33
56	64	right	0.7	14	4	0	1	91	262	252	210	199	191	168	241	218	210	191	170	6.4	12.33
57	66	left	1	19	4	0	1	97	168	210	223	204	170	128	165	173	163	147	139	6.3	40
58	66	right	0.8	19	4	1	1	97	220	231	210	194	173	128	202	186	181	155	147	6.3	40
59	60	left	0.8	14	4	0	1	96	163	128	126	110	92	47	183	189	149	142	173	10.5	26
60	60	right	0.4	14	4	0	1	89	210	246	260	236	210	218	186	210	194	197	212	10.5	26
61	66	left	0.9	16	1		1	95	155	149	136	110	89	68	152	155	152	136	115	5.5
62	66	right	0.8	16	1		1	93	202	181	186	149	105	94	202	194	199	183	186	5.5
63	67	right	1	18	1		1	98	202	160	157	168	142	139	204	225	241	233	210	5.9
64	67	left	1	18	1		1	96	273	278	228	186	178	165	257	220	204	204	181	5.9
65	61	left	0.9	12	1		0	99	257	260	283	283	280	265	254	207	134	150	177	5.9
66	61	right	0.9	12	1		1	93	354	351	336	307	286	223	341	357	385	377	370	5.9
67	56	right	1	18	1		1	99	267	267	252	207	147	105	286	312	270	233	199	5.6
68	56	left	1	18	1		1	94	273	252	225	191	147	97	267	241	202	199	176	5.6
69	57	left	0.9	16	1		1	98	131	105	110	121	102	76	149	149	131	131	118	5.3
70	57	right	0.9	16	1		1	95	191	183	176	157	152	131	194	157	134	139	160	5.3
71	63	right	1	18	1		1	95	231	288	320	299	315	294	207	241	260	252	280	5.9
72	63	left	1	18	1		1	98	401	370	370	364	317	278	364	351	393	417	377	5.9
73	59	right	1	14	1		1	99	322	367	393	383	383	349	325	288	273	241	189	5.9
74	59	left	0.7	14	1		1	95	422	438	406	398	409	364	398	285	351	364	372	5.9
75	59	right	1	16	1		1	95	191	186	199	212	194	173	249	275	246	218	218	5.8
76	59	left	1	16	1		1	93	265	236	223	212	191	178	246	252	265	244	228	5.8
77	75	right	0.9	17	1		1	81	252	265	244	199	142	102	215	194	173	163	160	6.3
78	71	left	0.8	17	2	0	1	98	94	81	58	31	24	26	115	155	183	176	152	6.5	2
79	73	right	0.9	12	4	0	1	94	170	207	207	207	225	197	163	189	160	155	134	9	10.87
80	73	left	0.4	13	4	1	1	93	304	267	283	304	304	275	354	330	296	239	160	9	10.87
81	79	right	0.5	18	2	0	1	91	215	191	178	173	157	134	220	202	176	160	163	6.2	10.15
82	79	left	0.5	18	2	0	0	99	225	254	255	222	197	156	145	124	142	182	215	6.2	10.15
83	82	left	0.16	18	4	0	1	86	79	63	13	8	10	16	79	26	39	37	37	6.5	26
84	82	right	0.4	18	4	0	1	95	97	100	76	39	5	5	100	76	79	71	73	6.5	26
85	70	left	0.3	21	3	0	1	91	326	337	304	333	289	225	243	244	239	236	194	6.4	4.4
86	70	right	0.9	21	3	0	0	88	355	337	304	304	311	279	347	276	249	269	263	6.4	4.4
87	61	right	1	11	4	1	1	98	228	231	218	183	152	134	241	225	220	218	181	6.6	20
88	61	left	1	13	4	1	1	98	307	288	236	173	123	102	312	286	244	207	181	6.6	20
89	73	left	0.9	18	2	0	1	92	123	134	110	118	121	107	126	131	81	73	94	6.4	14.5
90	73	right	0.7	21	2	0	1	91	134	136	126	107	113	115	136	131	110	97	97	6.4	14.5
91	62	right	0.95	16	1		1	94	346	322	330	320	288	233	391	391	359	322	309	5.8
92	62	left	1	16	1		1	96	451	443	409	357	294	225	433	396	383	341	270	5.8
93	78	right	0.7	16	1		1	99	275	304	315	386	265	231	275	288	278	260	265	5.8
94	78	left	1	16	1		1	99	333	354	377	367	307	273	296	299	309	296	278	5.8
95	74	left	1	14	1		0	90	84	73	66	58	50	37	92	76	73	73	84	5.9
96	74	right	0.9	14	1		0	98	94	107	92	84	77	63	87	92	126	165	152	5.9
97	67	left	0.9	18	1		1	99	157	199	215	170	149	139	134	149	207	225	194	5.5
98	67	right	0.9	18	1		1	98	218	236	202	186	181	142	170	123	92	97	115	5.5
99	63	right	0.7	16	3	0	0	91	123	181	202	176	134	118	206	231	271	279	287	7.2	10.1
100	63	left	0.3	16	4	1	1	89	241	165	142	155	160	155	252	189	178	197	142	7.2	10.1
101	67	left	0.5	16	4	1	1	96	246	270	265	244	204	157	239	257	249	249	254	9.2	10
102	67	right	0.9	16	1		0	98	212	210	202	173	139	92	229	176	186	183	178	5.1
103	67	left	1	16	1		1	98	273	253	187	176	132	92	260	271	275	290	284	5.1
104	67	right	0.8	19	1		0	96	183	142	126	123	89	58	197	197	189	178	209	5.7
105	67	left	0.9	19	1		1	97	207	191	181	178	155	134	210	246	278	262	262	5.7
106	66	right	0.6	19	1		1	99	218	233	252	207	136	149	194	178	194	207	215	5.8
107	72	left	1	10	1		1	98	257	275	241	178	123	87	231	199	165	202	228	6
108	72	right	1	12	1		1	98	283	252	215	173	142	89	307	301	260	246	239	6
109	64	right	0.7	16	2	0	1	90	228	275	244	202	176	168	197	197	233	291	288	6.6	16.75
110	64	left	0.5	16	2	0	1	94	246	236	225	194	160	128	241	194	170	134	89	6.6	16.75
111	73	left	0.6	20	4	0	1	99	165	152	134	110	92	87	144	168	183	202	225	8	27.25
112	73	right	0.5	20	4	0	1	94	244	257	265	254	265	265	254	254	249	249	257	8	27.25
113	53	right	0.3	20	6	0	1	87	176	181	144	105	79	66	165	152	155	149	134	7.6	14
114	53	left	0.4	20	6	1	1	79	189	176	160	131	94	76	189	157	128	131	147	7.6	14
115	79	right	0.7	18	4	0	0	94	115	126	105	110	96	77	131	136	142	149	149	8	24
116	79	left	0.8	18	4	0	0	98	144	163	142	136	94	92	110	102	126	152	178	8	24
117	77	left	0.8	18	1		1	93	136	131	121	97	58	155	144	152	170	178	152	5.8
118	77	right	0.8	18	1		1	96	181	160	134	110	76	55	189	181	157	176	173	5.8
119	78	left	1	18	2	0	1	89	84	76	73	66	55	47	94	105	113	97	81	6.6	17
120	81	left	0.6	17	1		1	95	142	139	126	110	94	79	147	157	165	178	197	6
121	81	right	0.4	17	1		1	97	165	165	134	87	60	47	165	163	170	186	197	6
122	72	right	1	16	1		1	99	288	288	283	260	202	149	320	346	315	244	197
123	78	left	0.8	20	1		1	87	207	197	165	115	84	47	178	136	136	157	163	5.6
124	78	right	0.6	20	1		1	78	239	204	144	97	73	50	239	246	280	270	228	5.6
125	82	right	0.7	16	1		1	93	113	110	105	100	84	71	121	170	191	178	181	5.3
126	82	left	1	15	1		1	95	178	163	134	92	84	79	173	163	160	147	107	5.3
127	66	right	0.8	20	2	0	0	94	136	138	145	171	168	136	136	170	199	199	194	8.5	26
128	66	left	0.9	22	2	0	1	94	202	176	165	165	144	126	212	212	207	220	262	8.5	26
129	75	right	0.9	12	1		1	93	160	194	225	228	231	212	126	121	155	136	123	5.6
130	80	left	0.9	18	2	0	1	96	204	202	194	189	160	128	207	228	241	244	236
131	75	left	0.8	12	1		1	94	225	280	338	328	304	249	199	183	218	204	178	5.6
132	65	left	1	18	5	0	1	98	265	246	228	210	191	163	252	225	210	199	202	8	23
133	65	right	0.5	18	5	1	1	97	267	236	233	244	212	160	262	260	257	233	218	8	23
134	71	right	0.8	16	1		1	96	233	291	294	307	336	294	178	178	204	241	275	6
135	71	left	0.8	16	1		1	94	338	328	328	309	239	194	312	273	257	262	273	6
136	86	right	0.6	14	1		1	98	131	139	134	89	66	55	139	152	142	105	115	5.9
137	86	left	0.8	14	1		1	97	134	134	121	94	71	144	123	113	126	131	134	5.9
138	80	left	0.8	16	3	0	1	94	128	92	107	123	102	97	131	110	128	139	147	8.4	25
139	65	left	0.16	24	4	1	1	91	228	225	191	204	204	173	189	168	142	115	131	8	18
140	65	right	1	22	4	0	1	98	252	252	241	220	212	194	228	215	197	183	194	8	18
141	70	left	0.8	14	1		1	96	128	123	115	115	87	39	139	144	144	170	199	5.4
142	70	right	0.8	14	1		1	89	144	157	157	126	97	84	134	123	128	126	144	5.4
143	70	right	0.8	18	1		1	95	218	186	160	139	126	97	233	246	252	257	257	4.5
144	70	left	0.3	18	1		1	96	231	231	204	163	123	105	231	236	252	257	257	4.5
145	73	left	0.9	16	3	0	1	88	149	134	136	142	118	102	136	142	100	58	50	8.5	37.5
146	73	right	0.8	18	3	0	1	91	168	189	191	199	189	163	176	191	199	170	173	8.5	37.5
147	71	left	1	20	1		1	96	202	225	231	207	183	168	189	194	202	212	199	6.3
148	71	right	1	20	1		1	93	273	252	252	223	202	207	283	254	225	199	186	6.3
149	59	left	0.7	12	4	0	1	91	199	152	121	128	123	160	178	139	136	118	107	4.9	1.9
150	59	right	0.7	12	4	0	0	95	212	215	212	202	149	115	183	186	157	136	183	4.9	1.9
151	67	right	0.8	18	2	0	0	89	136	207	241	223	202	176	161	245	246	225	213	6.8	6
152	67	left	1	18	2	0	1	99	294	267	254	225	173	160	301	291	270	254	241	6.8	6
153	60	left	0.9	16	4	1	1	98	121	102	76	66	73	73	139	142	147	165	173	9.2	15.6
154	60	right	0.2	14	4	1	0	93	126	102	89	79	71	66	149	155	136	158	168	9.2	15.6
155	78	right	0.7	18	3	0	1	88	139	121	89	73	68	58	134	102	92	126	131	5.9	23
156	78	left	0.5	18	3	0	1	90	142	121	100	92	55	31	165	210	178	142	144	5.9	23
157	72	left	0.6	18	3	1	1	96	178	197	231	215	181	131	173	220	246	228	207	8.4	24
158	72	right	0.9	18	3	0	1	79	325	294	265	225	191	147	322	307	304	268	260	8.4	24
159	62	left	1	12	2	0	1	97	102	84	66	76	84	66	105	97	94	121	128	8	0.049
160	62	right	1	12	2	0	1	97	118	128	134	118	89	71	113	110	110	89	97	8	0.049
161	77	left	0.9	16	1		1	97	89	105	118	105	110	118	134	186	197	191	181	6
162	77	right	1	16	1		1	97	309	299	265	236	183	144	260	212	194	186	178	6
163	67	right	0.4	22	4	1	1	96	236	218	199	165	121	89	236	231	249	249	249	7.7	10.1
164	67	right	0.4	22	5	1	1	92	260	273	236	186	155	118	231	220	210	215	218	7.7	10.1
165	72	right	1	18	1		1	94	218	210	183	155	123	100	215	210	186	149	173	5.6
166	72	left	1	18	1		1	96	288	254	251	236	204	270	296	301	325	325	296	5.6
167	75	left	0.6	14	2	0	1	92	100	100	81	58	34	42	89	79	63	55	37	5.7	15
168	59	left	0.4	16	5	0	0	96	128	118	107	102	89	87	128	135	138	138	102	7.5	16
169	59	right	0.2	16	5	0	1	96	173	157	123	94	100	107	170	128	115	118	121	7.5	16
170	57	right	0.9	16	1		1	97	244	210	165	107	107	113	262	262	252	236	202	5.5
171	57	left	0.8	20	1		1	97	262	262	225	191	170	142	262	267	265	241	215	5.5
172	74	left	0.9	16	2	0	1	99	92	89	92	71	66	60	100	102	94	92	89	7.5	10
173	74	right	0.7	16	2	0	1	98	149	113	84	63	45	47	147	110	92	128	165	7.5	10
174	67	left	1	18	2	0	1	94	176	199	197	183	191	197	163	144	139	123	149	6.9	24
175	67	right	1	16	2	0	1	82	199	199	181	152	147	163	178	165	134	131	139	6.9	23
176	65	left	1	11	2	0	0	97	225	260	241	257	267	218	191	197	190	190	187	6.4	2.75
177	65	right	0.8	10	2	0	1	96	312	252	186	191	223	239	241	301	265	212	173	6.4	2.75
178	76	left	1	16	1		1	94	97	102	115	115	110	97	121	144	142	147	144	5.6
179	76	right	1	19	1		0	94	131	105	97	103	120	138	163	160	147	147	149	5.6
180	61	right	0.8	18	1		0	98	294	265	236	275	294	316	220	149	155	155	128	5.6
181	61	left	0.9	18	1		0	93	327	353	258	254	284	211	283	254	219	196	363	5.6
182	58	right	1	16	1		0	88	236	194	176	163	149	121	287	360	346	317	273	5.9
183	58	left	1	16	1		1	97	312	322	320	291	246	223	286	262	244	278	322	5.9
184	63	left	0.9	17	2	0	1	98	265	260	241	202	176	149	257	246	257	254	239	6.3	9.17
185	63	right	0.9	18	2	0	1	98	328	320	283	233	183	157	315	275	254	252	239	6.3	9.17
186	74	left	1	18	2	0	0	94	136	115	121	139	131	115	128	102	133	128	120		20
187	74	right	1	18	2	0	1	95	144	173	186	176	160	163	121	126	147	144	134		20
188	53	right	0.8	12	1		1	90	173	176	152	107	97	81	218	231	233	239	246	5.4
189	53	left	0.9	12	1		1	85	199	189	189	189	152	113	236	270	257	252	260	5.4
190	63	left	0.7	16	5	1	1	90	241	252	257	246	228	197	225	202	194	210	204	6.3	1.66
191	66	right	0.9	18	4	1	1	84	191	189	168	147	128	105	183	176	157	168	181	6.5	19
192	77	right	1	14	2	0	0	97	153	120	170	157	178	164	131	127	138	190	172	5.8	10
193	77	left	0.9	14	3	0	1	98	212	194	168	202	210	204	228	241	165	107	113	5.8	10
194	66	right	0.5	16	4	0	1	91	215	225	215	186	144	102	197	191	202	173	157	8.8	11
195	66	left	0.6	16	4	0	1	98	223	212	176	144	121	107	223	212	191	194	207	8.8	11
196	57	left	1	13	1		1	96	204	210	207	197	160	105	204	215	191	176	170	5.1
197	57	right	1	13	1		1	95	225	241	189	173	142	102	215	231	215	183	170	5.1
198	57	left	1	22	4	0	0	94	165	202	212	207	178	121	149	153	124	96	88	9	4
199	57	right	1	20	4	0	1	91	210	173	189	178	157	142	283	304	286	265	249	9	4
200	67	left	0.8	10	2	0	1	97	236	254	239	186	163	142	225	191	181	186	218	7.6	25
201	67	right	0.8	10	2	0	1	91	283	246	186	139	107	105	312	307	260	228	246	7.6	25
202	62	left	1	14	1		1	98	236	212	210	199	170	149	260	273	270	278	299	5.8
203	62	right	0.9	14	1		1	99	309	286	265	246	183	147	312	301	296	296	294	5.8
204	67	left	0.6	20	4	1	1	89	92	71	68	66	68	55	107	89	92	89	79	7.5	19.5
205	67	right	0.6	20	4	1	1	83	97	92	76	55	42	42	102	97	79	92	118	7.5	19.5
206	75	left	0.6	14	4	1	1	94	52	42	34	42	52	45	50	42	52	63	55	6.3	1.6
207	75	right	0.2	14	4	1	1	81	79	107	110	107	66	39	60	79	87	87	63	6.3	1.6
208	63	right	0.7	14	3	0	1	91	189	176	160	126	68	71	207	215	225	239	236	10.7	8.8
209	63	left	1	4	3	0	1	95	223	204	160	107	79	60	228	265	299	301	278	10.7	8.8
210	59	right	0.4	18	4	1	0	90	364	375	433	398	359	383	338	371	360	356	346	10.7	15.5
211	55	left	1	16	4	0	1	98	189	191	181	155	136	123	176	173	199	218	225	10.8	23
212	55	right	1	16	3	0	1	91	199	191	155	123	100	89	197	194	181	189	207	10.8	23
213	61	left	1	14	3	0	1	93	186	194	168	147	131	102	170	136	134	121	118	5.5	10.2
214	61	right	1	14	3	0	1	89	296	301	320	294	267	225	286	262	239	215	173	5.5	10.2
215	61	right	1	16	3	0	1	99	228	252	260	249	215	144	163	152	204	207	176	7.3	4
216	61	left	0.6	16	3	0	1	99	231	204	215	252	273	244	257	246	241	225	199	7.3	4
217	82	right	0.3	16	4	1	0	82	113	127	164	131	120	136	176	191	215	204	173	6	12.3
218	82	left	0.5	16	4	1	0	93	136	189	197	165	134	105	128	121	113	113	115	6	12.3
219	59	left	0.6	13	3	1	1	97	168	165	165	123	97	76	199	225	225	199	210	6.4	13.6
220	59	right	0.8	13	4	1	0	98	189	164	182	178	150	114	194	215	207	210	225	6.4	13.6
221	70	left	0.9	18	3	1	1	93	168	160	118	89	97	81	160	126	97	89	66	8.1	12
222	70	right	0.7	17	3	1	1	87	307	336	322	309	283	246	257	212	178	142	131	8.1	12
223	83	left	0.1	13	4	1	0	83	131	139	136	131	102	68	139	149	175	157	196	6.9	10.2
224	83	right	0.4	12	5	1	1	96	155	149	165	136	87	50	191	244	257	244	239	6.9	10.2
225	79	right	0.6	15	4	0	1	96	68	66	79	71	60	50	97	121	147	160	157	8.6	20.25
226	79	left	0.7	15	5	1	1	90	170	155	131	84	58	47	178	173	163	176	183	8.6	20.25
227	66	left	0.7	22	4	0	1	99	165	163	170	152	123	110	142	115	144	163	152	7.5	18
228	66	right	0.9	23	4	0	1	97	178	210	231	197	181	155	170	165	157	144	136	7.5	18
